# Supplementary material for: Combination of generalist predators, Nesidiocoris tenuis and Macrolophus pygmaeus, with a companion plant, Sesamum indicum: What benefit for biological control of Tuta absoluta?
Source: PLoS One. 2021 Sep 30;16(9):e0257925. doi: 10.1371/journal.pone.0257925 (PMC8483325; doi:10.1371/journal.pone.0257925)
Supplement: S1 Data — (XLSX) [file pone.0257925.s001.xlsx]

## Sheet: distribution per plant
Treatment	Code treatment	N_T	%N_T	M_Tom	%M_T	N_S	%N_S	M_S	%M_S
N+M+Te+Se	T1	2.75	55	2.75	55	2.25	45	2.25	45
N+M+Te+Se	T1	2	40	3	60	3	60	2	40
N+M+Te+Se	T1	2.25	45	3.75	75	2.75	55	1.25	25
N+M+Te+Se	T1	1.5	30	3.5	70	3.5	70	1.5	30
N+M+Te+Se	T1	2	40	3.75	75	3	60	1.25	25
N+M+Te+Se	T1	1.25	25	4	80	3.75	75	1	20
N+M+Te+S	T2	2.75	55	4.25	85	2.25	45	0.75	15
N+M+Te+S	T2	2.5	50	3.25	65	2.5	50	1.75	35
N+M+Te+S	T2	3.5	70	4.25	85	1.5	30	0.75	15
N+M+Te+S	T2	3.75	75	3.75	75	1.25	25	1.25	25
N+M+Te+S	T2	2.75	55	4.5	90	2.25	45	0.5	10
N+M+Te+S	T2	3.5	70	3.75	75	1.5	30	1.25	25
N+M+T+Se	T3	2.25	45	2.75	55	2.75	55	2.25	45
N+M+T+Se	T3	1.75	35	2	40	3.25	65	3	60
N+M+T+Se	T3	1.25	25	2.25	45	3.75	75	2.75	55
N+M+T+Se	T3	1.5	30	2	40	3.5	70	3	60
N+M+T+Se	T3	1.75	35	2.25	45	3.25	65	2.75	55
N+M+T+Se	T3	0.5	10	2.75	55	4.5	90	2.25	45
N+M+T+S	T4	1.5	30	3	60	3.5	70	2	40
N+M+T+S	T4	1.75	35	4	80	3.25	65	1	20
N+M+T+S	T4	1.75	35	3.25	65	3.25	65	1.75	35
N+M+T+S	T4	1.5	30	3	60	3.5	70	2	40
N+M+T+S	T4	2.25	45	3.75	75	2.75	55	1.25	25
N+M+T+S	T4	1.75	35	3.75	75	3.25	65	1.25	25

## Sheet: Distribution on plants
Traitement	Code traitement	N_T_Low	%N_T_Low	N_T_med	%N_T_med	N_T_upp	%N_T_Upp	N_S_Low	%N_S_Low	N_S_med	%N_S_med	N_S_Upp	%N_S_Upp	M_T_Low	%M_T_Low	M_T_med	%M_T_med	M_T_Upp	%M_T_Upp	M_S_Low	%M_S_Low	M_S_med	%M_S_med	M_S_Upp	%M_S_Upp
N+M+Te+Se	T1	0.5	10	0.25	5	2	40	0	0	0.25	5	2	40	1.25	25	0.5	10	1	20	0.5	10	0.5	10	1.25	25
N+M+Te+Se	T1	0.5	10	0.25	5	1.25	25	0.75	15	0.5	10	1.75	35	1.5	30	0.5	10	1	20	0.5	10	0	0	1.5	30
N+M+Te+Se	T1	0.5	10	0.5	10	1.25	25	0.75	15	0.5	10	1.5	30	1	20	1.25	25	1.5	30	0.5	10	0	0	0.75	15
N+M+Te+Se	T1	0	0	0.5	10	1	20	0	0	0.25	5	3.25	65	1	20	1	20	1.5	30	0.75	15	0.75	15	0	0
N+M+Te+Se	T1	0	0	0.5	10	1.5	30	0.25	5	0.5	10	2.25	45	1	20	1	20	1.75	35	0.25	5	0.5	10	0.5	10
N+M+Te+Se	T1	0	0	0.5	10	0.75	15	0.75	15	0	0	3	60	0	0	0.75	15	3.25	65	0.25	5	0	0	0.75	15
N+M+Te+S	T2	0.25	5	1	20	1.5	30	0.25	5	0.5	10	1.5	30	1.75	35	1.25	25	1.25	25	0.5	10	0.25	5	0	0
N+M+Te+S	T2	0.25	5	0.75	15	1.5	30	0	0	0.25	5	2.25	45	0.75	15	1.25	25	1.25	25	0.5	10	0.75	15	0.5	10
N+M+Te+S	T2	0.5	10	0.75	15	2.25	45	0.5	10	0.25	5	0.75	15	1.5	30	1.25	25	1.5	30	0.25	5	0.25	5	0.25	5
N+M+Te+S	T2	0	0	1.25	25	2.5	50	0	0	0	0	1.25	25	1	20	1	20	1.75	35	1.25	25	0	0	0	0
N+M+Te+S	T2	0.25	5	0.25	5	2.25	45	0	0	0.25	5	2	40	1	20	0.5	10	3	60	0	0	0	0	0.5	10
N+M+Te+S	T2	0	0	1	20	2.5	50	0	0	0.25	5	1.25	25	0.75	15	1.25	25	1.75	35	0.25	5	0.25	5	0.75	15
N+M+T+Se	T3	0	0	0.25	5	2	40	0.25	5	0.25	5	2.25	45	1	20	0.5	10	1.25	25	1.25	25	0.5	10	0.5	10
N+M+T+Se	T3	0	0	0.25	5	1.5	30	0.75	15	0.5	10	2	40	0.75	15	0.75	15	0.5	10	1.25	25	1.25	25	0.5	10
N+M+T+Se	T3	0	0	0.25	5	1	20	0.5	10	1	20	2.25	45	0.75	15	1	20	0.5	10	0.5	10	0.5	10	1.75	35
N+M+T+Se	T3	0	0	0	0	1.5	30	0.5	10	0.5	10	2.5	50	1	20	0.75	15	0.25	5	1	20	1	20	1	20
N+M+T+Se	T3	0	0	0.5	10	1.25	25	0.25	5	0.5	10	2.5	50	1.5	30	0.5	10	0.25	5	0.25	5	0.75	15	1.75	35
N+M+T+Se	T3	0	0	0	0	0.5	10	0.5	10	1	20	3	60	1.25	25	0.75	15	0.25	5	1.25	25	0.5	10	1	20
N+M+T+S	T4	0.25	5	0.25	5	1	20	0	0	1.25	25	2.25	45	2.25	45	1.75	35	0.25	5	0.25	5	0.75	15	1	20
N+M+T+S	T4	0	0	0	0	1.75	35	0.25	5	0.75	15	2.25	45	2.5	50	1.25	25	0.25	5	0.5	10	0.25	5	0.25	5
N+M+T+S	T4	0	0	0.75	15	1	20	0.25	5	1.25	25	1.75	35	1.5	30	1.25	25	0.5	10	1.25	25	0.25	5	0.25	5
N+M+T+S	T4	0.25	5	0	0	1.25	25	0.75	15	1	20	1.75	35	1.75	35	0.75	15	0.5	10	0.75	15	0.5	10	0.75	15
N+M+T+S	T4	0	0	0.5	10	1.75	35	0.5	10	0.25	5	2	40	2	40	1	20	0.75	15	1	20	0	0	0.25	5
N+M+T+S	T4	0.5	10	0	0	1.25	25	0.5	10	1.25	25	1.5	30	1.5	30	1.5	30	0.75	15	0.75	15	0.5	10	0	0

## Sheet: % hached eggs
Treatments	Code Treatments	hached egg	% hached eggs
Tt+N+M+S	1	7	17.5
Tt+N+M+S	1	11	27.5
Tt+N+M+S	1	10	25
Tt+N+M+S	1	7	17.5
Tt+N+M+S	1	8	20
Tt+N+M+S	1	12	30
Tt+N+M	2	8	20
Tt+N+M	2	7	17.5
Tt+N+M	2	10	25
Tt+N+M	2	8	20
Tt+N+M	2	9	22.5
Tt+N+M	2	11	27.5
Tt+N+S	3	14	35
Tt+N+S	3	16	40
Tt+N+S	3	20	50
Tt+N+S	3	17	42.5
Tt+N+S	3	19	47.5
Tt+N+S	3	15	37.5
Tt+N	4	16	40
Tt+N	4	14	35
Tt+N	4	17	42.5
Tt+N	4	16	40
Tt+N	4	19	47.5
Tt+N	4	15	37.5
Tt+M+S	5	16	40
Tt+M+S	5	17	42.5
Tt+M+S	5	19	47.5
Tt+M+S	5	20	50
Tt+M+S	5	18	45
Tt+M+S	5	18	45
Tt+M	6	19	47.5
Tt+M	6	16	40
Tt+M	6	16	40
Tt+M	6	18	45
Tt+M	6	17	42.5
Tt+M	6	16	40
Tt+S	7	39	97.5
Tt+S	7	40	100
Tt+S	7	40	100
Tt+S	7	38	95
Tt+S	7	37	92.5
Tt+S	7	40	100
Tt	8	40	100
Tt	8	38	95
Tt	8	39	97.5
Tt	8	40	100
Tt	8	40	100
Tt	8	36	90

## Sheet: Phytophagy
treatment	code Treatment	necrotic rings
Tt +N+M+S	T1	1
Tt +N+M+S	T1	0
Tt +N+M+S	T1	1
Tt +N+M+S	T1	2
Tt +N+M+S	T1	1
Tt +N+M+S	T1	0
Tt +N+M	T2	5
Tt +N+M	T2	4
Tt +N+M	T2	3
Tt +N+M	T2	3
Tt +N+M	T2	3
Tt +N+M	T2	4
Tt+N+S	T3	1
Tt+N+S	T3	1
Tt+N+S	T3	0
Tt+N+S	T3	1
Tt+N+S	T3	0
Tt+N+S	T3	0
Tt+N	T4	2
Tt+N	T4	1
Tt+N	T4	2
Tt+N	T4	2
Tt+N	T4	2
Tt+N	T4	1
Tt	T0	0
Tt	T0	0
Tt	T0	0
Tt	T0	0
Tt	T0	0
Tt	T0	0

## Sheet: Feuil2
Tt : tomato plant with T. absoluta eggs ; N : N. tenuis ; M : M. pygmaeus ; S : Sesame plant; e: Ephestia eggs; Upp: upper part of plant; med: medium part of plant; Low: lower part of plant
